# Supplementary material for: A meta learning and task adaptive approach for drug target affinity prediction
Source: Nat Commun. 2026 Mar 10;17:3734. doi: 10.1038/s41467-026-70554-5 (PMC13102954; doi:10.1038/s41467-026-70554-5)
Supplement: Supplementary file 4 — Source Data [file 41467_2026_70554_MOESM4_ESM.xlsx]

## Sheet: Figure 2
Figure 2b																					Figure 2a
Few-shot																					Majority																					Figure2c
BindingDB							Davis							KIBA							BindingDB							Davis							KIBA							Dataset	Setting	Best_Baseline_Model	Best_Baseline_Value	AdaMBind_Value	Improvement (%)	Metric
Model	MSE	CI	R2	Spearman	Pearson		Model	MSE	CI	R2	Spearman	Pearson		Model	MSE	CI	R2	Spearman	Pearson		Model	MSE	CI	R2	Spearman	Pearson		Model	MSE	CI	R2	Spearman	Pearson		Model	MSE	CI	R2	Spearman	Pearson		BindingDB	Majority	MetaDTA	0.8636	0.8578	0.6754	MSE
DeepDTA	1.6575	0.7177	0.2031	0.5202	0.4755		DeepDTA	0.6159	0.7573	0.2119	0.4784	0.5117		DeepDTA	0.8292	0.6233	0.1222	0.3435	0.3688		DeepDTA	0.7266	0.7842	0.5024	0.4395	0.4726		DeepDTA	0.3716	0.7943	0.3852	0.5501	0.6479		DeepDTA	0.5119	0.6761	0.3228	0.4725	0.5694		BindingDB	Few-shot	ColdDTA	1.3474	1.2116	10.0817	MSE
DeepDTA	1.6575	0.7177	0.2031	0.5202	0.4755		DeepDTA	0.6472	0.7783	0.2486	0.5282	0.5184		DeepDTA	0.6921	0.5672	-0.0583	0.1814	0.2325		DeepDTA	1.5395	0.6784	0.2321	0.6463	0.6829		DeepDTA	0.7452	0.812	0.4969	0.6639	0.7283		DeepDTA	0.4861	0.6746	0.2725	0.4573	0.5365		Davis	Majority	MetaDTA	0.3494	0.506	-44.8174	MSE
DeepDTA	1.4871	0.7122	0.2642	0.5237	0.5288		DeepDTA	0.6329	0.7634	0.2118	0.4912	0.5349		DeepDTA	0.6251	0.5683	-0.0757	0.1902	0.2037		DeepDTA	1.3038	0.7624	0.2688	0.4555	0.4199		DeepDTA	0.3989	0.7872	0.4056	0.5365	0.6417		DeepDTA	0.5914	0.6993	0.2467	0.5229	0.5069		Davis	Few-shot	MetaDTA	0.5363	0.4744	11.5327	MSE
DeepDTA	1.4762	0.6228	0.0782	0.2825	0.295		DeepDTA	0.6121	0.7804	0.2838	0.5278	0.5624		DeepDTA	0.7117	0.5781	0.0301	0.2169	0.2356		DeepDTA	0.8242	0.733	0.5121	0.5865	0.6064		DeepDTA	0.7988	0.7972	0.3399	0.6016	0.616		DeepDTA	0.606	0.6776	0.2582	0.4708	0.5371		KIBA	Majority	ColdDTA	0.4868	0.4295	11.7606	MSE
DeepDTA	1.3086	0.6358	0.0932	0.3207	0.3374		DeepDTA	0.6732	0.7672	0.0749	0.4904	0.5123		DeepDTA	0.9086	0.5929	-0.1632	0.2634	0.2625		DeepDTA	1.2397	0.7985	0.2061	0.6151	0.6153		DeepDTA	0.4293	0.7988	0.4206	0.5551	0.6496		DeepDTA	0.518	0.6756	0.2876	0.466	0.5429		KIBA	Few-shot	MetaDTA	0.6383	0.5461	14.4523	MSE
ColdDTA	1.6241	0.7255	0.2209	0.5491	0.4952		ColdDTA	0.5924	0.706	0.2422	0.3859	0.4999		ColdDTA	0.9391	0.5566	0.0065	0.1554	0.1336		ColdDTA	1.1066	0.7303	0.3033	0.5701	0.5552		ColdDTA	0.3189	0.8043	0.4748	0.5662	0.6975		ColdDTA	0.4896	0.7029	0.3525	0.5403	0.5942		BindingDB	Majority	MetaDTA	0.7776	0.7843	0.8604	CI
ColdDTA	1.3463	0.6687	0.2021	0.4007	0.4741		ColdDTA	0.7142	0.7159	0.1697	0.4152	0.4944		ColdDTA	0.6295	0.5853	0.0385	0.2311	0.2499		ColdDTA	1.0272	0.7752	0.4231	0.6311	0.656		ColdDTA	0.8009	0.8201	0.4628	0.6842	0.6894		ColdDTA	0.4463	0.7266	0.3321	0.5874	0.5864		BindingDB	Few-shot	MetaDTA	0.7534	0.726	-3.6326	CI
ColdDTA	1.6056	0.7056	0.2014	0.5139	0.4747		ColdDTA	0.7944	0.6817	0.0173	0.3439	0.3634		ColdDTA	0.6018	0.5742	-0.0356	0.2032	0.2126		ColdDTA	0.8526	0.7609	0.374	0.59	0.6143		ColdDTA	0.4174	0.8066	0.3657	0.5704	0.607		ColdDTA	0.521	0.7039	0.3367	0.5385	0.5869		Davis	Majority	HiSIF	0.8194	0.8222	0.3445	CI
ColdDTA	1.03	0.7487	0.3548	0.5652	0.6016		ColdDTA	0.721	0.6995	0.1574	0.3802	0.5053		ColdDTA	0.6303	0.6388	0.1409	0.3775	0.379		ColdDTA	1.2759	0.7545	0.347	0.5722	0.5919		ColdDTA	0.6313	0.8316	0.4813	0.669	0.696		ColdDTA	0.5259	0.7053	0.3561	0.5336	0.5971		Davis	Few-shot	DeepDTA	0.7693	0.7507	-2.4267	CI
ColdDTA	1.131	0.6727	0.2161	0.4003	0.4654		ColdDTA	0.7148	0.6958	0.0186	0.3609	0.4109		ColdDTA	0.7109	0.578	0.031	0.2178	0.2146		ColdDTA	1.1542	0.749	0.3091	0.5959	0.5608		ColdDTA	0.4553	0.787	0.3896	0.5567	0.6285		ColdDTA	0.4511	0.7185	0.3786	0.5704	0.6155		KIBA	Majority	ColdDTA	0.7115	0.7545	6.053	CI
Co-VAE	1.6954	0.6998	0.1992	0.4735	0.4818		Co-VAE	0.66	0.7053	0.1508	0.3879	0.4365		Co-VAE	0.78	0.6584	0.1483	0.431	0.4617		Co-VAE	0.6649	0.8096	0.5342	0.2793	0.2425		Co-VAE	0.3449	0.8136	0.4642	0.5971	0.6985		Co-VAE	0.5381	0.6768	0.2765	0.4708	0.5519		KIBA	Few-shot	Co-VAE	0.6327	0.6891	8.9034	CI
Co-VAE	1.2664	0.6827	0.2	0.4209	0.4727		Co-VAE	0.6743	0.6922	0.1168	0.3612	0.4125		Co-VAE	0.5447	0.6159	0.0615	0.3104	0.4409		Co-VAE	1.8867	0.6137	0.0827	0.5601	0.5995		Co-VAE	0.3744	0.804	0.5013	0.5589	0.7091		Co-VAE	0.4856	0.6561	0.2047	0.4091	0.5058		BindingDB	Majority	MetaDTA	0.4186	0.4815	15.0368	R2
Co-VAE	1.532	0.6838	0.2162	0.4548	0.5021		Co-VAE	0.7343	0.6756	0.0705	0.3328	0.3708		Co-VAE	0.7499	0.6378	0.0776	0.362	0.3872		Co-VAE	0.8655	0.7853	0.3679	0.566	0.5722		Co-VAE	0.4088	0.7869	0.4005	0.5403	0.6486		Co-VAE	0.6421	0.7045	0.2125	0.5298	0.5124		BindingDB	Few-shot	MetaDTA	0.2693	0.3094	14.8958	R2
Co-VAE	1.0963	0.6965	0.216	0.4371	0.4797		Co-VAE	0.6446	0.7274	0.1652	0.4249	0.4827		Co-VAE	0.8032	0.6182	0.0203	0.3221	0.3582		Co-VAE	1.4347	0.7178	0.2466	0.4474	0.4668		Co-VAE	0.5884	0.7567	0.2865	0.4794	0.5526		Co-VAE	0.6556	0.6533	0.2159	0.4073	0.5052		Davis	Majority	HiSIF	0.5096	0.4693	-7.9052	R2
Co-VAE	1.187	0.6461	0.1474	0.3321	0.4139		Co-VAE	0.715	0.6476	0.003	0.2737	0.3348		Co-VAE	0.6724	0.6332	0.1146	0.3631	0.4155		Co-VAE	1.3375	0.7795	0.3843	0.2756	0.4758		Co-VAE	0.3919	0.7673	0.416	0.4887	0.6533		Co-VAE	0.5317	0.6857	0.2616	0.488	0.5458		Davis	Few-shot	HiSIF	0.2495	0.2917	16.9056	R2
HiSIF	1.2865	0.7589	0.3059	0.5693	0.5769		HiSIF	0.5877	0.7499	0.248	0.4669	0.5007		HiSIF	0.9158	0.5729	0.0306	0.2012	0.1968		HiSIF	1.4269	0.779	0.369	0.639	0.6999		HiSIF	0.2795	0.8328	0.5114	0.6393	0.7208		HiSIF	0.4889	0.714	0.3532	0.5622	0.5962		KIBA	Majority	ColdDTA	0.3512	0.4285	22.0047	R2
HiSIF	1.5659	0.6926	0.1786	0.4219	0.4596		HiSIF	0.6391	0.7719	0.228	0.5187	0.517		HiSIF	0.6206	0.5909	0.0511	0.2542	0.2543		HiSIF	1.0826	0.6914	0.2918	0.5279	0.579		HiSIF	0.3645	0.8254	0.4823	0.5643	0.6613		HiSIF	0.4854	0.6616	0.2736	0.4244	0.5528		KIBA	Few-shot	MetaDTA	0.121	0.254	109.887	R2
HiSIF	1.1987	0.7663	0.287	0.5756	0.6187		HiSIF	0.5957	0.758	0.2481	0.4824	0.5096		HiSIF	0.5845	0.5978	-0.006	0.2639	0.2597		HiSIF	0.9158	0.7499	0.4197	0.5924	0.6479		HiSIF	0.3386	0.8054	0.5426	0.6243	0.7281		HiSIF	0.6062	0.6597	0.2279	0.4382	0.4814		BindingDB	Majority	MetaDTA	0.5991	0.6578	9.7981	Spearman
HiSIF	1.5693	0.7058	0.1316	0.4388	0.4609		HiSIF	0.5716	0.7738	0.3013	0.5181	0.5789		HiSIF	0.7122	0.5891	0.0295	0.2473	0.216		HiSIF	1.3017	0.7157	0.3226	0.5412	0.5968		HiSIF	0.4865	0.8423	0.5535	0.6725	0.7335		HiSIF	0.4895	0.6723	0.3181	0.5225	0.5646		BindingDB	Few-shot	MetaDTA	0.5011	0.5323	6.2197	Spearman
HiSIF	1.5405	0.7024	0.2044	0.4139	0.4354		HiSIF	0.5442	0.7531	0.2222	0.4682	0.5098		HiSIF	0.7632	0.6063	0.023	0.292	0.1966		HiSIF	0.8111	0.7456	0.2555	0.6081	0.67		HiSIF	0.5794	0.791	0.4582	0.5586	0.6293		HiSIF	0.5641	0.6848	0.2518	0.4272	0.5221		Davis	Majority	HiSIF	0.6118	0.6257	2.2765	Spearman
MetaDTA	1.399	0.7583	0.2801	0.5451	0.5603		MetaDTA	0.4226	0.7986	0.2816	0.4927	0.5198		MetaDTA	0.5029	0.6921	0.0826	0.3669	0.3988		MetaDTA	0.6369	0.767	0.3896	0.5759	0.6389		MetaDTA	0.2577	0.8205	0.3951	0.5626	0.6462		MetaDTA	0.6649	0.6726	0.2057	0.3055	0.3227		Davis	Few-shot	DeepDTA	0.5032	0.4904	-2.5383	Spearman
MetaDTA	1.1477	0.7688	0.3056	0.5513	0.5799		MetaDTA	0.5963	0.7359	0.1889	0.4287	0.4719		MetaDTA	0.7598	0.5988	0.1579	0.2697	0.3215		MetaDTA	0.7986	0.839	0.4869	0.6496	0.7059		MetaDTA	0.5293	0.8157	0.3519	0.4938	0.5811		MetaDTA	0.4629	0.6689	0.2488	0.3618	0.3919		KIBA	Majority	ColdDTA	0.5541	0.6528	17.8243	Spearman
MetaDTA	1.5231	0.7404	0.2583	0.4633	0.4879		MetaDTA	0.5857	0.7522	0.1667	0.4469	0.4869		MetaDTA	0.7613	0.635	0.0987	0.3515	0.4189		MetaDTA	0.8559	0.7159	0.4026	0.554	0.603		MetaDTA	0.3076	0.8179	0.3665	0.544	0.6157		MetaDTA	0.6365	0.6894	0.2216	0.3289	0.3565		KIBA	Few-shot	Co-VAE	0.3577	0.5051	41.1929	Spearman
MetaDTA	1.4342	0.7534	0.2857	0.4811	0.5182		MetaDTA	0.5813	0.7902	0.2659	0.5496	0.569		MetaDTA	0.6157	0.5892	0.197	0.279	0.3057		MetaDTA	0.9863	0.8026	0.453	0.6189	0.6636		MetaDTA	0.1836	0.827	0.4433	0.591	0.678		MetaDTA	0.5067	0.6859	0.2569	0.3809	0.4089		BindingDB	Majority	MetaDTA	0.653	0.6966	6.6725	Pearson
MetaDTA	1.667	0.7461	0.2169	0.4647	0.4947		MetaDTA	0.4956	0.7321	0.2033	0.4791	0.502		MetaDTA	0.5519	0.5599	0.0688	0.2814	0.3366		MetaDTA	1.0403	0.7635	0.3609	0.5971	0.6536		MetaDTA	0.4688	0.761	0.3488	0.4966	0.5815		MetaDTA	0.5534	0.6568	0.2213	0.307	0.3384		BindingDB	Few-shot	MetaDTA	0.5282	0.5634	6.6573	Pearson
CML	1.3554	0.729	0.3484	0.5445	0.6105		CML	0.6392	0.6323	0.0195	0.2475	0.2514		CML	0.92	0.6089	0.0261	0.3012	0.2602		CML	0.6941	0.7657	0.497	0.5428	0.7065		CML	0.4815	0.7325	0.2034	0.4424	0.4533		CML	0.7532	0.6224	0.0216	0.3397	0.3044		Davis	Majority	HiSIF	0.6946	0.6878	-0.9849	Pearson
CML	1.4513	0.659	0.1501	0.3727	0.463		CML	1.0129	0.683	0.1402	0.3751	0.3899		CML	0.745	0.6441	-0.1391	0.3918	0.3127		CML	1.3244	0.6906	0.2341	0.4633	0.5164		CML	1.0558	0.7577	0.2872	0.5561	0.5416		CML	0.5409	0.6975	0.1957	0.5168	0.4519		Davis	Few-shot	DeepDTA	0.5279	0.5499	4.1536	Pearson
CML	1.6687	0.7066	0.1749	0.5155	0.4865		CML	0.646	0.6426	0.016	0.2689	0.2673		CML	0.5549	0.6425	0.045	0.3835	0.3115		CML	1.1013	0.7417	0.3028	0.5261	0.561		CML	0.4903	0.7653	0.2693	0.4971	0.5297		CML	0.6271	0.6827	0.1036	0.4872	0.3808		KIBA	Majority	ColdDTA	0.596	0.6559	10.053	Pearson
CML	1.2241	0.7294	0.2362	0.5184	0.5534		CML	0.9573	0.6433	0.045	0.2862	0.2582		CML	0.8313	0.5919	-0.1328	0.2498	0.147		CML	0.8537	0.7959	0.4648	0.6183	0.6873		CML	0.9057	0.7628	0.2515	0.5385	0.5512		CML	0.7502	0.6125	0.017	0.3097	0.3038		KIBA	Few-shot	Co-VAE	0.4127	0.5219	26.4477	Pearson
CML	1.2917	0.6586	0.1048	0.3673	0.4114		CML	0.8135	0.6356	0.1236	0.2593	0.1974		CML	0.8051	0.6487	-0.0308	0.4024	0.2865		CML	1.0349	0.8034	0.4744	0.717	0.7247		CML	0.5295	0.765	0.2853	0.4976	0.5345		CML	0.6957	0.6594	0.1018	0.4445	0.3578
ZeroBind	1.0864	0.7669	0.1897	0.529	0.5679		ZeroBind	0.7253	0.6986	0.0896	0.2969	0.3189		ZeroBind	0.9068	0.6089	0.1093	0.3616	0.3989		ZeroBind	1.2443	0.7026	0.3888	0.4939	0.5316		ZeroBind	0.7253	0.7686	0.3126	0.4927	0.5298		ZeroBind	0.5897	0.6529	0.2216	0.4789	0.4959
ZeroBind	1.3242	0.6898	0.1759	0.4168	0.455		ZeroBind	0.8589	0.6459	0.1759	0.3587	0.3757		ZeroBind	0.7523	0.5296	-0.0541	0.2689	0.2865		ZeroBind	1.3169	0.7689	0.3979	0.6096	0.6629		ZeroBind	0.4689	0.7959	0.4089	0.5887	0.6069		ZeroBind	0.5236	0.6897	0.2596	0.4416	0.4769
ZeroBind	1.4297	0.7235	0.2572	0.5457	0.5692		ZeroBind	0.7424	0.6872	0.0988	0.3367	0.343		ZeroBind	0.659	0.6822	0.0079	0.3212	0.3459		ZeroBind	1.1581	0.7219	0.3696	0.5568	0.6103		ZeroBind	0.5898	0.7522	0.3367	0.5269	0.5569		ZeroBind	0.5413	0.6836	0.2789	0.4627	0.483
ZeroBind	1.4639	0.6879	0.266	0.4389	0.4823		ZeroBind	0.8526	0.6596	0.1169	0.3257	0.3598		ZeroBind	0.686	0.5967	0.0037	0.2457	0.2696		ZeroBind	1.4759	0.7754	0.3026	0.5982	0.6459		ZeroBind	0.5226	0.7896	0.3259	0.5096	0.539		ZeroBind	0.6207	0.7083	0.2269	0.4939	0.5196
ZeroBind	1.4473	0.6355	0.1997	0.3811	0.4301		ZeroBind	0.8063	0.6101	0.0483	0.2495	0.2701		ZeroBind	0.5229	0.646	-0.0327	0.2271	0.258		ZeroBind	1.1113	0.7207	0.2866	0.5789	0.6373		ZeroBind	0.655	0.7122	0.3398	0.4716	0.512		ZeroBind	0.5882	0.643	0.2549	0.404	0.4296
PSICHIC	1.5857	0.7458	0.143	0.4987	0.4793		PSICHIC	0.6216	0.6818	0.0957	0.3687	0.4169		PSICHIC	1.1521	0.6887	0.1559	0.3589	0.3128		PSICHIC	0.9365	0.7926	0.3588	0.6289	0.649		PSICHIC	0.3263	0.8027	0.5229	0.6389	0.6896		PSICHIC	0.4629	0.7257	0.3129	0.5788	0.5669
PSICHIC	1.6684	0.6593	0.1865	0.447	0.4587		PSICHIC	0.6963	0.7559	0.1896	0.4328	0.4789		PSICHIC	0.8213	0.6232	-0.049	0.2617	0.2356		PSICHIC	0.8759	0.7489	0.2659	0.5298	0.5226		PSICHIC	0.2188	0.8321	0.5569	0.6569	0.7087		PSICHIC	0.6323	0.6987	0.2557	0.5127	0.5288
PSICHIC	1.4593	0.7027	0.1387	0.5127	0.473		PSICHIC	0.5826	0.7186	0.1469	0.4295	0.4556		PSICHIC	0.7552	0.6218	0.1882	0.3792	0.3484		PSICHIC	1.0196	0.8065	0.3713	0.5269	0.5499		PSICHIC	0.5529	0.8066	0.4696	0.6268	0.6859		PSICHIC	0.6023	0.7126	0.2726	0.5696	0.5613
PSICHIC	2.0987	0.6589	0.1929	0.4259	0.3866		PSICHIC	0.7289	0.7663	0.2129	0.476	0.4893		PSICHIC	0.7963	0.5894	-0.0216	0.2986	0.2673		PSICHIC	1.0589	0.7933	0.3389	0.6687	0.6565		PSICHIC	0.5856	0.7859	0.4188	0.5596	0.6229		PSICHIC	0.5259	0.6896	0.2613	0.4939	0.5096
PSICHIC	1.8244	0.6733	0.1869	0.4217	0.3914		PSICHIC	0.64	0.6934	0.1718	0.376	0.4218		PSICHIC	0.8526	0.5614	0.0925	0.3396	0.2854		PSICHIC	1.133	0.7377	0.2247	0.5117	0.5325		PSICHIC	0.4659	0.8437	0.3548	0.5363	0.6048		PSICHIC	0.5727	0.7119	0.284	0.5495	0.5355
AdaMBind(ours)	1.2267	0.7667	0.4102	0.6272	0.6563		AdaMBind(ours)	0.4605	0.7745	0.2928	0.5057	0.542		AdaMBind(ours)	0.6623	0.7066	0.3252	0.5554	0.5773		AdaMBind(ours)	0.9002	0.7517	0.433	0.6342	0.6592		AdaMBind(ours)	0.3777	0.8005	0.3751	0.5655	0.6207		AdaMBind(ours)	0.3931	0.7455	0.479	0.6411	0.6943
AdaMBind(ours)	1.1777	0.717	0.3096	0.5039	0.5681		AdaMBind(ours)	0.4708	0.7727	0.315	0.4949	0.5647		AdaMBind(ours)	0.4444	0.7246	0.3183	0.5865	0.5846		AdaMBind(ours)	0.8156	0.8029	0.5398	0.6807	0.7348		AdaMBind(ours)	0.7393	0.8216	0.5009	0.6804	0.7156		AdaMBind(ours)	0.3695	0.7738	0.4507	0.6837	0.6727
AdaMBind(ours)	1.4196	0.7385	0.2977	0.5872	0.5496		AdaMBind(ours)	0.4479	0.7698	0.3177	0.5004	0.5671		AdaMBind(ours)	0.5103	0.665	0.1378	0.4432	0.4194		AdaMBind(ours)	0.8096	0.7776	0.4049	0.6241	0.6523		AdaMBind(ours)	0.3276	0.8279	0.5119	0.6043	0.7157		AdaMBind(ours)	0.4756	0.7663	0.4031	0.6844	0.6389
AdaMBind(ours)	1.1326	0.721	0.2927	0.5088	0.5495		AdaMBind(ours)	0.4972	0.6702	0.2394	0.4545	0.5214		AdaMBind(ours)	0.4972	0.6702	0.2394	0.4545	0.5214		AdaMBind(ours)	1.0219	0.7827	0.4739	0.6301	0.6899		AdaMBind(ours)	0.6736	0.8129	0.4433	0.631	0.668		AdaMBind(ours)	0.5022	0.7155	0.3789	0.5622	0.6173
AdaMBind(ours)	1.1012	0.687	0.2368	0.4342	0.4933		AdaMBind(ours)	0.4958	0.7661	0.2935	0.4968	0.5541		AdaMBind(ours)	0.616	0.6789	0.2492	0.4859	0.5066		AdaMBind(ours)	0.7415	0.8066	0.5561	0.7198	0.7468		AdaMBind(ours)	0.4118	0.8483	0.5154	0.6475	0.7188		AdaMBind(ours)	0.4074	0.7716	0.4306	0.6927	0.6564

## Sheet: Figure 3
Figure 3b																					Figure 3a																					Figure2c
Few-shot																					Majority																					Dataset	Setting	Best_Baseline_Model	Best_Baseline_Value	AdaMBind_Value	Improvement (%)	Metric
BindingDB							Davis							KIBA							BindingDB							Davis							KIBA							BindingDB	Majority	ColdDTA	0.8902	0.8758	1.6167	MSE
Model	MSE	CI	R2	Spearman	Pearson		Model	MSE	CI	R2	Spearman	Pearson		Model	MSE	CI	R2	Spearman	Pearson		Model	MSE	CI	R2	Spearman	Pearson		Model	MSE	CI	R2	Spearman	Pearson		Model	MSE	CI	R2	Spearman	Pearson		BindingDB	Few-shot	ZeroBind	1.261	1.2968	-2.8399	MSE
DeepDTA	1.7678	0.6772	0.1635	0.4156	0.4141		DeepDTA	0.7099	0.7468	0.2904	0.4981	0.5475		DeepDTA	0.8304	0.614	0.0419	0.3155	0.3528		DeepDTA	1.6424	0.7162	0.2144	0.5361	0.5406		DeepDTA	0.7519	0.7765	0.3705	0.5742	0.6431		DeepDTA	0.4176	0.6764	0.2071	0.4538	0.5199		Davis	Majority	Co-VAE	0.496	0.508	-2.4243	MSE
DeepDTA	1.9408	0.6479	0.0254	0.3843	0.3451		DeepDTA	0.4706	0.7715	0.2622	0.4894	0.5147		DeepDTA	0.6354	0.6042	-0.1233	0.2709	0.294		DeepDTA	1.0161	0.7537	0.2682	0.5576	0.5567		DeepDTA	0.3801	0.8185	0.4175	0.5706	0.6502		DeepDTA	0.4187	0.6752	0.2438	0.4552	0.5308		Davis	Few-shot	Co-VAE	0.6069	0.6128	-0.9723	MSE
DeepDTA	1.2404	0.6753	0.0604	0.3973	0.4027		DeepDTA	0.8697	0.714	0.1352	0.4472	0.4092		DeepDTA	0.6791	0.624	0.0933	0.3453	0.3494		DeepDTA	1.128	0.7151	0.184	0.4584	0.4387		DeepDTA	0.9495	0.7321	0.1708	0.5063	0.4969		DeepDTA	0.5247	0.6751	0.2636	0.4625	0.5487		KIBA	Majority	PSICHIC	0.468	0.3626	22.5246	MSE
DeepDTA	1.9757	0.6415	-0.1372	0.341	0.2819		DeepDTA	0.6949	0.7487	0.2394	0.4821	0.4924		DeepDTA	0.6687	0.595	0.0371	0.2597	0.2299		DeepDTA	1.4726	0.6575	0.0799	0.4105	0.3655		DeepDTA	0.6769	0.8055	0.4008	0.6096	0.6674		DeepDTA	0.5355	0.6014	0.034	0.2736	0.4249		KIBA	Few-shot	ColdDTA	0.6532	0.491	24.8328	MSE
DeepDTA	1.4057	0.6717	0.1436	0.3994	0.4212		DeepDTA	0.3964	0.7485	0.1737	0.4266	0.5091		DeepDTA	0.6525	0.5715	-0.1077	0.1959	0.2425		DeepDTA	1.0784	0.698	0.1281	0.4144	0.418		DeepDTA	0.3564	0.7938	0.3135	0.5193	0.5912		DeepDTA	0.6835	0.6278	-0.0439	0.3473	0.4042		BindingDB	Majority	MetaDTA	0.771	0.7689	-0.2724	CI
ColdDTA	1.5424	0.7186	0.2701	0.5087	0.5206		ColdDTA	0.8362	0.712	0.164	0.4323	0.4458		ColdDTA	0.8054	0.6076	0.0708	0.3026	0.3774		ColdDTA	0.8558	0.8057	0.4907	0.6299	0.6687		ColdDTA	0.6999	0.7764	0.4141	0.5725	0.6665		ColdDTA	0.4396	0.7197	0.2733	0.5027	0.539		BindingDB	Few-shot	MetaDTA	0.724	0.698	-3.5909	CI
ColdDTA	1.525	0.6973	0.2343	0.5146	0.4881		ColdDTA	0.4848	0.7741	0.2399	0.492	0.5069		ColdDTA	0.4927	0.6453	0.1289	0.3751	0.3722		ColdDTA	0.6988	0.7967	0.4967	0.6321	0.6206		ColdDTA	0.4004	0.8056	0.3865	0.5487	0.632		ColdDTA	0.5136	0.7182	0.2708	0.5145	0.5014		Davis	Majority	Co-VAE	0.8187	0.8066	-1.4814	CI
ColdDTA	1.9746	0.6292	0.0656	0.3087	0.3164		ColdDTA	0.9206	0.6784	0.0846	0.3766	0.3344		ColdDTA	0.6614	0.6195	0.1169	0.3243	0.3631		ColdDTA	0.8902	0.7823	0.3752	0.5051	0.5258		ColdDTA	0.8659	0.7723	0.2437	0.5874	0.5412		ColdDTA	0.3852	0.7276	0.294	0.5252	0.5456		Davis	Few-shot	MetaDTA	0.7784	0.7591	-2.477	CI
ColdDTA	1.7536	0.6629	0.1195	0.4246	0.3759		ColdDTA	0.6552	0.753	0.2828	0.4884	0.5521		ColdDTA	0.7563	0.5939	0.0985	0.309	0.3785		ColdDTA	0.8929	0.6548	0.3545	0.5502	0.6128		ColdDTA	0.5695	0.8064	0.4958	0.6074	0.7048		ColdDTA	0.525	0.7268	0.2824	0.5313	0.543		KIBA	Majority	ColdDTA	0.714	0.7495	4.9744	CI
ColdDTA	1.6836	0.6988	0.1793	0.4369	0.4169		ColdDTA	0.3352	0.769	0.3013	0.4621	0.5584		ColdDTA	0.5502	0.6542	0.1124	0.3589	0.3634		ColdDTA	1.1133	0.6666	0.2015	0.5877	0.6595		ColdDTA	0.3299	0.8093	0.3646	0.5453	0.6137		ColdDTA	0.562	0.6777	0.29	0.5383	0.5469		KIBA	Few-shot	MetaDTA	0.6451	0.6808	5.5352	CI
Co-VAE	1.07	0.725	0.1203	0.4864	0.4691		Co-VAE	0.6472	0.706	0.1905	0.4078	0.4585		Co-VAE	1.021	0.5708	-0.1562	0.1997	0.2126		Co-VAE	1.5132	0.7227	0.2671	0.5548	0.5587		Co-VAE	0.4706	0.8075	0.4367	0.5977	0.6654		Co-VAE	0.4333	0.6641	0.1495	0.4285	0.4838		BindingDB	Majority	ColdDTA	0.3837	0.4114	7.2102	R2
Co-VAE	1.547	0.6309	0.0159	0.3127	0.3181		Co-VAE	0.5159	0.7201	0.1499	0.3948	0.4351		Co-VAE	0.8547	0.5329	-0.2423	0.0916	0.0875		Co-VAE	0.6855	0.8034	0.5031	0.6417	0.7117		Co-VAE	0.3064	0.8077	0.4785	0.5396	0.6958		Co-VAE	0.4274	0.6899	0.2123	0.489	0.5083		BindingDB	Few-shot	MetaDTA	0.2184	0.2536	16.1225	R2
Co-VAE	1.2367	0.6622	0.0056	0.3527	0.3406		Co-VAE	0.6576	0.708	0.1202	0.4104	0.414		Co-VAE	0.7908	0.5101	-0.4073	0.0281	0.0363		Co-VAE	1.268	0.734	0.0567	0.4908	0.5387		Co-VAE	0.4109	0.7896	0.4251	0.574	0.6541		Co-VAE	0.5849	0.6692	0.1609	0.4172	0.5143		Davis	Majority	Co-VAE	0.4168	0.446	6.9959	R2
Co-VAE	1.4522	0.6809	0.0779	0.3527	0.3781		Co-VAE	0.6846	0.7099	0.1852	0.4019	0.4127		Co-VAE	0.7842	0.5683	-0.1748	0.1671	0.1933		Co-VAE	1.2504	0.7551	0.1979	0.6227	0.6253		Co-VAE	0.501	0.8169	0.4182	0.5699	0.6571		Co-VAE	0.608	0.625	-0.1041	0.333	0.4159		Davis	Few-shot	MetaDTA	0.2347	0.2526	7.6033	R2
Co-VAE	1.2365	0.6905	0.1209	0.4935	0.4622		Co-VAE	0.5292	0.713	0.1221	0.4067	0.4588		Co-VAE	0.9934	0.5078	-0.3624	0.0461	0.0307		Co-VAE	0.8773	0.7082	0.2607	0.4307	0.5609		Co-VAE	0.791	0.8717	0.3255	0.5708	0.5861		Co-VAE	0.526	0.6493	0.1169	0.4293	0.4681		KIBA	Majority	ColdDTA	0.2821	0.3738	32.496	R2
HiSIF	1.4516	0.6959	0.1596	0.4593	0.4889		HiSIF	0.7746	0.7225	0.2257	0.4522	0.502		HiSIF	0.8412	0.6126	0.1829	0.3116	0.309		HiSIF	1.1892	0.8193	0.3826	0.6622	0.679		HiSIF	0.9355	0.7358	0.2168	0.4967	0.5328		HiSIF	0.3773	0.6908	0.2835	0.4847	0.5351		KIBA	Few-shot	ColdDTA	0.1055	0.2983	182.794	R2
HiSIF	1.6092	0.6538	0.1787	0.4619	0.4527		HiSIF	0.499	0.7609	0.2177	0.4718	0.4975		HiSIF	1.1036	0.5839	-0.0587	0.0768	0.1099		HiSIF	1.0988	0.7157	0.2168	0.5336	0.5413		HiSIF	0.3827	0.8088	0.4136	0.5532	0.6466		HiSIF	0.3925	0.7012	0.2912	0.5209	0.5461		BindingDB	Majority	MetaDTA	0.6086	0.6064	-0.3511	Spearman
HiSIF	1.3647	0.6894	0.0976	0.5257	0.5516		HiSIF	0.9516	0.7227	0.0538	0.4677	0.3699		HiSIF	0.9372	0.5681	-0.0814	0.1937	0.2229		HiSIF	0.8936	0.7568	0.3092	0.6289	0.5936		HiSIF	0.804	0.7873	0.2978	0.6295	0.5639		HiSIF	0.5337	0.7108	0.251	0.5491	0.5353		BindingDB	Few-shot	CML	0.4529	0.4703	3.8392	Spearman
HiSIF	1.7485	0.6429	0.0698	0.3869	0.4098		HiSIF	0.7415	0.7543	0.1883	0.4933	0.5339		HiSIF	0.752	0.5987	0.1263	0.2592	0.2987		HiSIF	0.9944	0.7089	0.3116	0.5964	0.6489		HiSIF	0.732	0.821	0.352	0.6412	0.6563		HiSIF	0.483	0.6157	0.1288	0.307	0.3779		Davis	Majority	MetaDTA	0.6606	0.5978	-9.502	Spearman
HiSIF	1.462	0.6754	0.1107	0.4107	0.4749		HiSIF	0.3741	0.7456	0.2201	0.4241	0.4885		HiSIF	1.0519	0.4772	0.088	0.1271	0.174		HiSIF	0.856	0.6918	0.2028	0.5154	0.5882		HiSIF	0.3492	0.7903	0.3274	0.5159	0.5836		HiSIF	0.5907	0.5977	0.0978	0.2683	0.34		Davis	Few-shot	MetaDTA	0.4749	0.4926	3.7269	Spearman
MetaDTA	1.2041	0.7723	0.4244	0.6248	0.6525		MetaDTA	0.6795	0.7756	0.186	0.4489	0.4783		MetaDTA	0.6868	0.6657	0.2122	0.4499	0.4819		MetaDTA	1.0429	0.7975	0.5071	0.7114	0.7213		MetaDTA	0.5918	0.8253	0.4561	0.6716	0.6545		MetaDTA	0.6078	0.6063	-0.148	0.2812	0.322		KIBA	Majority	ColdDTA	0.5224	0.6279	20.1959	Spearman
MetaDTA	1.9323	0.6561	0.0369	0.4038	0.3817		MetaDTA	0.955	0.7845	0.2431	0.5139	0.5521		MetaDTA	0.9799	0.6268	-0.7358	0.3255	0.3988		MetaDTA	0.6413	0.8169	0.5021	0.6816	0.7157		MetaDTA	0.4257	0.8522	0.4919	0.63	0.6646		MetaDTA	0.5717	0.6099	-0.036	0.2941	0.3464		KIBA	Few-shot	MetaDTA	0.3864	0.4717	22.0786	Spearman
MetaDTA	1.0081	0.7495	0.2461	0.541	0.5892		MetaDTA	0.8102	0.7774	0.1894	0.4992	0.5609		MetaDTA	0.5257	0.6877	0.2988	0.4957	0.5604		MetaDTA	0.8838	0.7775	0.3793	0.5804	0.618		MetaDTA	0.6854	0.8065	0.4287	0.6506	0.6852		MetaDTA	0.5527	0.6831	0.2187	0.4861	0.5505		BindingDB	Majority	MetaDTA	0.6313	0.6407	1.4933	Pearson
MetaDTA	1.3613	0.724	0.2184	0.5208	0.5118		MetaDTA	0.6347	0.804	0.3118	0.4805	0.5112		MetaDTA	0.6742	0.6301	0.0308	0.3493	0.3707		MetaDTA	1.5585	0.7316	0.0649	0.5921	0.5163		MetaDTA	0.8722	0.7988	0.3857	0.6512	0.6795		MetaDTA	0.5829	0.5852	-0.0854	0.23	0.2241		BindingDB	Few-shot	CML	0.5012	0.5171	3.1629	Pearson
MetaDTA	1.3006	0.718	0.1662	0.1636	0.2237		MetaDTA	0.7526	0.7505	0.2432	0.4321	0.5095		MetaDTA	0.5768	0.6153	0.0232	0.3115	0.3585		MetaDTA	0.8669	0.7314	0.2946	0.4774	0.5853		MetaDTA	0.782	0.7988	0.3156	0.6996	0.5432		MetaDTA	0.5848	0.6073	0.0968	0.2934	0.3407		Davis	Majority	Co-VAE	0.6517	0.6702	2.8375	Pearson
CML	1.4704	0.7229	0.3043	0.513	0.5545		CML	0.8688	0.6796	0.1317	0.3644	0.3909		CML	0.9513	0.5657	-0.0976	0.1824	0.1985		CML	1.1484	0.7712	0.4508	0.6578	0.6786		CML	0.7313	0.7792	0.388	0.5778	0.6294		CML	0.4804	0.6617	0.0879	0.4355	0.3468		Davis	Few-shot	MetaDTA	0.5224	0.535	2.4131	Pearson
CML	1.8198	0.6633	0.0864	0.4286	0.4361		CML	0.6484	0.642	-0.0162	0.2603	0.2439		CML	0.6106	0.6349	-0.0796	0.348	0.332		CML	1.0019	0.7312	0.2787	0.5046	0.5425		CML	0.4814	0.7636	0.2628	0.4793	0.5151		CML	0.4562	0.6811	0.1761	0.4739	0.4318		KIBA	Majority	ColdDTA	0.5352	0.6239	16.5721	Pearson
CML	1.147	0.6762	0.1311	0.3926	0.441		CML	0.9555	0.6645	0.05	0.3489	0.2735		CML	0.7793	0.607	-0.0405	0.3003	0.2357		CML	1.0729	0.7195	0.2236	0.4601	0.4818		CML	0.8906	0.75	0.2224	0.5498	0.4754		CML	0.6523	0.6552	0.0837	0.4167	0.3656		KIBA	Few-shot	MetaDTA	0.4341	0.5543	27.7078	Pearson
CML	1.408	0.6997	0.1897	0.468	0.5737		CML	0.8171	0.6603	0.1059	0.3135	0.3335		CML	0.8759	0.5468	-0.2616	0.1299	0.1167		CML	1.0763	0.7389	0.3268	0.6024	0.5889		CML	0.6741	0.7852	0.4034	0.5711	0.6398		CML	0.5165	0.6518	0.0684	0.4054	0.3072
CML	1.2503	0.7007	0.2377	0.4623	0.5009		CML	0.4597	0.6314	0.0421	0.2271	0.2366		CML	0.7142	0.6417	-0.2124	0.3767	0.2651		CML	0.9732	0.7007	0.2135	0.4188	0.4916		CML	0.3732	0.7619	0.2817	0.4659	0.5362		CML	0.5605	0.6525	0.144	0.413	0.3977
ZeroBind	1.6589	0.6556	0.1199	0.4827	0.4969		ZeroBind	0.8523	0.6579	0.0854	0.346	0.3536		ZeroBind	0.8102	0.5292	-0.1216	0.1503	0.169		ZeroBind	1.2853	0.7626	0.3896	0.6387	0.6889		ZeroBind	0.7486	0.7466	0.2566	0.4696	0.509		ZeroBind	0.4629	0.6203	0.1629	0.3188	0.3869
ZeroBind	1.4269	0.6999	0.1626	0.402	0.453		ZeroBind	0.9623	0.6485	0.1236	0.376	0.3336		ZeroBind	0.8841	0.5369	0.0079	0.289	0.2999		ZeroBind	1.2492	0.7419	0.3578	0.5648	0.6519		ZeroBind	0.8254	0.7496	0.3102	0.5569	0.5963		ZeroBind	0.6223	0.6769	0.1256	0.4427	0.5188
ZeroBind	1.0157	0.7326	0.2157	0.523	0.4919		ZeroBind	0.7723	0.6285	0.0235	0.3125	0.3084		ZeroBind	0.7316	0.5549	0.0511	0.2504	0.3081		ZeroBind	1.2703	0.7274	0.3269	0.5391	0.5325		ZeroBind	0.6506	0.7358	0.3255	0.5248	0.5713		ZeroBind	0.5823	0.6744	0.1826	0.4796	0.5613
ZeroBind	0.9863	0.6859	0.152	0.4369	0.449		ZeroBind	0.5823	0.6085	0.1334	0.356	0.3344		ZeroBind	0.6556	0.5418	-0.0742	0.1802	0.2487		ZeroBind	1.1987	0.7187	0.2988	0.4597	0.5127		ZeroBind	0.4258	0.7768	0.3056	0.5627	0.6163		ZeroBind	0.5259	0.656	0.1161	0.3939	0.4296
ZeroBind	1.2173	0.6345	0.0714	0.415	0.4373		ZeroBind	0.6923	0.5991	0.1016	0.2395	0.2376		ZeroBind	0.5766	0.6117	0.1423	0.2922	0.3148		ZeroBind	1.3479	0.6864	0.3013	0.4932	0.6145		ZeroBind	0.6026	0.7822	0.2431	0.51	0.5636		ZeroBind	0.5057	0.603	0.1963	0.329	0.427
PSICHIC	1.2041	0.7223	0.3244	0.5048	0.5725		PSICHIC	0.6795	0.6556	0.316	0.4549	0.5083		PSICHIC	1.0655	0.5726	-0.1681	0.0926	0.1207		PSICHIC	1.5823	0.7228	0.1859	0.5196	0.5669		PSICHIC	0.9235	0.7816	0.259	0.6026	0.6429		PSICHIC	0.4629	0.6857	0.1329	0.4279	0.4269
PSICHIC	1.9323	0.6561	0.0369	0.4038	0.3817		PSICHIC	0.805	0.6784	0.3031	0.4114	0.4521		PSICHIC	1.14	0.5394	0.0739	0.1926	0.2308		PSICHIC	1.7271	0.7036	0.2019	0.5407	0.5494		PSICHIC	1.1207	0.7589	0.2368	0.5239	0.5596		PSICHIC	0.3823	0.6687	0.1557	0.4407	0.4088
PSICHIC	1.0081	0.6895	0.1861	0.441	0.4892		PSICHIC	0.7664	0.7784	0.2347	0.4749	0.5224		PSICHIC	0.9733	0.5889	0.0296	0.1219	0.1249		PSICHIC	1.6352	0.6989	0.2297	0.4669	0.4386		PSICHIC	0.8463	0.8396	0.2653	0.6396	0.6859		PSICHIC	0.4723	0.6126	0.1033	0.3096	0.3113
PSICHIC	1.3613	0.613	0.1038	0.3089	0.4155		PSICHIC	0.6247	0.6904	0.1918	0.3805	0.4222		PSICHIC	0.72	0.5129	-0.343	0.0865	0.0953		PSICHIC	1.6781	0.7553	0.2386	0.6288	0.5979		PSICHIC	0.6639	0.7687	0.3663	0.5387	0.5889		PSICHIC	0.5259	0.6296	0.0431	0.3539	0.3596
PSICHIC	1.0627	0.6895	0.2523	0.4665	0.4855		PSICHIC	0.7279	0.7086	0.1019	0.3213	0.3625		PSICHIC	0.9677	0.4737	-0.2075	0.0454	0.0073		PSICHIC	1.5473	0.6924	0.2364	0.508	0.4882		PSICHIC	0.6771	0.7206	0.3301	0.5291	0.5481		PSICHIC	0.4967	0.6089	0.1215	0.3189	0.2945
AdaMBind(ours)	1.6639	0.7191	0.256	0.5159	0.5606		AdaMBind(ours)	0.7179	0.7532	0.2823	0.5069	0.566		AdaMBind(ours)	0.7055	0.6438	0.186	0.389	0.4418		AdaMBind(ours)	0.8881	0.8098	0.5752	0.7367	0.7585		AdaMBind(ours)	0.766	0.7644	0.3587	0.5484	0.6008		AdaMBind(ours)	0.3643	0.7267	0.3082	0.574	0.5959
AdaMBind(ours)	1.0595	0.6805	0.3047	0.4947	0.5639		AdaMBind(ours)	0.4827	0.7552	0.2432	0.4616	0.4992		AdaMBind(ours)	0.3185	0.7458	0.4369	0.6051	0.6633		AdaMBind(ours)	0.9017	0.7655	0.3505	0.5809	0.5927		AdaMBind(ours)	0.3765	0.8195	0.423	0.5751	0.6505		AdaMBind(ours)	0.3151	0.7692	0.431	0.6699	0.6577
AdaMBind(ours)	1.0962	0.6777	0.2096	0.3935	0.4289		AdaMBind(ours)	0.8883	0.7339	0.1167	0.489	0.4084		AdaMBind(ours)	0.4551	0.7072	0.3924	0.5435	0.6275		AdaMBind(ours)	0.8899	0.7583	0.3563	0.5402	0.5987		AdaMBind(ours)	0.6031	0.8082	0.4733	0.6641	0.6925		AdaMBind(ours)	0.3662	0.782	0.4861	0.7102	0.701
AdaMBind(ours)	1.3968	0.7126	0.2699	0.4895	0.5327		AdaMBind(ours)	0.6597	0.7702	0.2779	0.5203	0.6047		AdaMBind(ours)	0.5169	0.6594	0.2557	0.4253	0.526		AdaMBind(ours)	0.8096	0.7919	0.4941	0.7201	0.7041		AdaMBind(ours)	0.4853	0.8379	0.5704	0.6665	0.7652		AdaMBind(ours)	0.3948	0.7103	0.2752	0.5469	0.553
AdaMBind(ours)	1.2676	0.7001	0.2278	0.4578	0.4994		AdaMBind(ours)	0.3153	0.7831	0.3427	0.4853	0.5967		AdaMBind(ours)	0.459	0.648	0.2207	0.3957	0.513		AdaMBind(ours)	0.8897	0.7188	0.2807	0.4542	0.5497		AdaMBind(ours)	0.3092	0.8029	0.4044	0.535	0.642		AdaMBind(ours)	0.3726	0.7594	0.3684	0.6385	0.6119

## Sheet: Figure 4
Figure4
BindingDB under random task split								BindingDB under novel task split
Mean	5	10	20	30	40			Mean	5	10	20	30	40
AdaMBind(ours)	0.3094	0.383	0.4099	0.4532	0.4815			AdaMBind(ours)	0.2536	0.3128	0.3482	0.3796	0.4114
MetaDTA	0.3492	0.3086	0.3492	0.3716	0.4186			MetaDTA	0.2184	0.2685	0.3147	0.3371	0.3496
ZeroBind	0.3248	0.2856	0.3248	0.3417	0.3491			ZeroBind	0.1443	0.2486	0.2883	0.3168	0.3349
CML	0.2029	0.2684	0.3157	0.3582	0.3946			CML	0.1898	0.2347	0.2674	0.2831	0.2987
ColdDTA	0.239	0.283	0.3207	0.344	0.3513			ColdDTA	0.1737	0.2416	0.3083	0.3515	0.3837
Co-VAE	0.1958	0.1671	0.211	0.2814	0.3231			Co-VAE	0.0681	0.1289	0.1824	0.2298	0.2571
HiSIF	0.2587	0.2455	0.2587	0.2758	0.3317			HiSIF	0.1233	0.1842	0.2238	0.2547	0.2846
DeepDTA	0.2654	0.2454	0.2654	0.2855	0.3443			DeepDTA	0.0511	0.0987	0.1265	0.1318	0.1749
PSICHIC	0.2673	0.2189	0.2673	0.2984	0.3119			PSICHIC	0.1807	0.1389	0.2042	0.2164	0.2185
Std	5	10	20	30	40			Std	5	10	20	30	40
AdaMBind(ours)	0.0563	0.1159	0.0865	0.0676	0.0587			AdaMBind(ours)	0.0331	0.0463	0.047	0.0467	0.1072
MetaDTA	0.0761	0.0696	0.0474	0.0611	0.0453			MetaDTA	0.1256	0.0571	0.0677	0.0495	0.1631
ZeroBind	0.065	0.0668	0.0454	0.0628	0.0457			ZeroBind	0.0478	0.0467	0.0702	0.0659	0.0347
CML	0.0842	0.0581	0.0797	0.0477	0.1058			CML	0.0769	0.0384	0.0748	0.0548	0.0863
ColdDTA	0.0584	0.058	0.0698	0.0538	0.0442			ColdDTA	0.0743	0.0504	0.0652	0.0517	0.108
Co-VAE	0.0253	0.0937	0.0421	0.0646	0.151			Co-VAE	0.0495	0.0315	0.0384	0.0714	0.1444
HiSIF	0.0666	0.072	0.0475	0.0675	0.0576			HiSIF	0.0402	0.0383	0.051	0.0572	0.0667
DeepDTA	0.0893	0.0864	0.0599	0.0637	0.1346			DeepDTA	0.1071	0.0685	0.0573	0.0611	0.0657
PSICHIC	0.0603	0.0535	0.061	0.0716	0.0569			PSICHIC	0.1024	0.047	0.0534	0.0427	0.0209
KIBA under random task split								KIBA under novel task split
Mean	5	10	20	30	40			Mean	5	10	20	30	40
AdaMBind(ours)	0.254	0.331	0.3605	0.3869	0.4285			AdaMBind(ours)	0.2983	0.3118	0.3326	0.3687	0.3738
MetaDTA	0.121	0.1136	0.1204	0.1804	0.2309			MetaDTA	-0.0342	-0.0128	0.0015	0.0058	0.0092
ZeroBind	0.0068	0.0983	0.1672	0.2146	0.2484			ZeroBind	0.0011	0.0389	0.1042	0.1328	0.1567
CML	-0.0463	0.0285	0.1056	0.0789	0.0879			CML	-0.1383	-0.0884	-0.0182	0.0826	0.112
ColdDTA	0.0363	0.1474	0.2754	0.324	0.3512			ColdDTA	0.1055	0.1589	0.2484	0.2713	0.2821
Co-VAE	0.0844	0.0943	0.0954	0.1379	0.2342			Co-VAE	-0.2686	-0.1582	0.0825	0.0928	0.1071
HiSIF	0.0256	0.0722	0.2349	0.2763	0.2849			HiSIF	0.0514	0.0987	0.1924	0.1739	0.2105
DeepDTA	-0.029	0.0898	0.2113	0.2613	0.2776			DeepDTA	-0.0118	0.0385	0.0783	0.1126	0.1409
PSICHIC	0.0732	0.1127	0.2084	0.2618	0.2773			PSICHIC	-0.123	-0.0246	0.0847	0.0748	0.1113
Std	5	10	20	30	40			Std	5	10	20	30	40
AdaMBind(ours)	0.0677	0.0856	0.0542	0.0643	0.0351			AdaMBind(ours)	0.0985	0.0611	0.0509	0.0606	0.0774
MetaDTA	0.0486	0.0575	0.0501	0.0539	0.019			MetaDTA	0.3664	0.0446	0.0884	0.0837	0.1321
ZeroBind	0.0562	0.0398	0.0402	0.0528	0.0214			ZeroBind	0.093	0.0906	0.0666	0.0551	0.0313
CML	0.0773	0.09	0.0488	0.0462	0.0655			CML	0.0841	0.0753	0.0686	0.0729	0.041
ColdDTA	0.0583	0.0442	0.013	0.0236	0.0165			ColdDTA	0.0199	0.0295	0.059	0.0499	0.009
Co-VAE	0.044	0.0973	0.0401	0.0215	0.029			Co-VAE	0.1002	0.0993	0.077	0.0677	0.11
HiSIF	0.0184	0.0381	0.0341	0.0346	0.0453			HiSIF	0.1039	0.0731	0.0554	0.0413	0.0811
DeepDTA	0.0974	0.1052	0.0339	0.0541	0.0265			DeepDTA	0.0871	0.0592	0.0993	0.0731	0.1229
PSICHIC	0.0942	0.0466	0.0361	0.041	0.0203			PSICHIC	0.1547	0.0756	0.0654	0.047	0.0381
Davis under random task split								Davis under novel task split
Mean	5	10	20	30	40			Mean	5	10	20	30	40
AdaMBind(ours)	0.2917	0.2735	0.3664	0.4299	0.4693			AdaMBind(ours)	0.2526	0.3184	0.3685	0.3972	0.446
MetaDTA	0.2213	0.2569	0.2954	0.3546	0.3811			MetaDTA	0.2347	0.3086	0.3568	0.3764	0.4156
ZeroBind	0.1059	0.1873	0.2436	0.2984	0.3448			ZeroBind	0.0935	0.1672	0.2189	0.2236	0.2882
CML	0.0689	0.2186	0.2789	0.3058	0.2593			CML	0.0627	0.1684	0.2147	0.2738	0.3117
ColdDTA	0.121	0.2645	0.3037	0.3714	0.4348			ColdDTA	0.2145	0.2383	0.3216	0.3518	0.3809
Co-VAE	0.1013	0.2582	0.314	0.3513	0.4137			Co-VAE	0.1536	0.1987	0.3449	0.3685	0.4168
HiSIF	0.2495	0.225	0.2505	0.2873	0.5096			HiSIF	0.1811	0.1718	0.2314	0.2717	0.3215
DeepDTA	0.2062	0.2262	0.3095	0.3595	0.4096			DeepDTA	0.2202	0.2158	0.2987	0.3165	0.3346
PSICHIC	0.1634	0.1847	0.2842	0.3987	0.4646			PSICHIC	0.2295	0.2347	0.2732	0.3024	0.2915
Std	5	10	20	30	40			Std	5	10	20	30	40
AdaMBind(ours)	0.0282	0.035	0.0258	0.0537	0.0538			AdaMBind(ours)	0.0751	0.0626	0.0575	0.0555	0.0722
MetaDTA	0.0447	0.0568	0.0464	0.0541	0.0351			MetaDTA	0.0458	0.0588	0.0547	0.0708	0.0609
ZeroBind	0.0416	0.0408	0.0488	0.0658	0.0335			ZeroBind	0.0388	0.057	0.0574	0.0468	0.0323
CML	0.0527	0.0837	0.0523	0.0556	0.0308			CML	0.0518	0.0477	0.0677	0.0573	0.0714
ColdDTA	0.089	0.0592	0.0493	0.0457	0.0477			ColdDTA	0.0803	0.0587	0.058	0.051	0.0818
Co-VAE	0.059	0.0599	0.0418	0.0565	0.0729			Co-VAE	0.0299	0.0517	0.0585	0.0548	0.0502
HiSIF	0.0279	0.0578	0.053	0.0297	0.0358			HiSIF	0.065	0.0428	0.0485	0.0502	0.0647
DeepDTA	0.0709	0.1044	0.048	0.06	0.0514			DeepDTA	0.0573	0.0888	0.0461	0.0783	0.0893
PSICHIC	0.0402	0.0362	0.0589	0.0416	0.0723			PSICHIC	0.0783	0.0401	0.043	0.0308	0.0486

## Sheet: Figure 5
					Random task split							Novel task split
Model	Module				Model	MSE	CI	R2	Spearman	Pearson		Model	MSE	CI	R2	Spearman	Pearson
	MAML	Noise	Task adpator		1	1.7292	0.6904	-0.2606	0.4082	0.4173		1	1.8468	0.6779	-0.3384	0.3731	0.3496
1					1	2.662	0.675	-0.2846	0.4428	0.3788		1	2.0459	0.7063	-0.3141	0.4594	0.4589
					1	2.3405	0.6557	-0.0894	0.4592	0.3543		1	1.9275	0.6501	-0.4792	0.4137	0.3574
2	√				1	1.8561	0.6659	-0.4309	0.475	0.4968		1	1.8096	0.7559	-0.0785	0.5249	0.5604
					1	2.3902	0.7265	-0.3224	0.3423	0.3428		1	2.1018	0.6703	-0.4208	0.3099	0.2947
3	√	√			2	1.3405	0.7241	0.3588	0.5567	0.6091		2	1.0453	0.6433	0.2425	0.3018	0.5255
					2	1.3899	0.6519	-0.0055	0.3256	0.351		2	1.7051	0.5912	-0.0467	0.2043	0.2155
4	√		√		2	1.3577	0.6624	0.2505	0.3867	0.4328		2	1.337	0.6125	0.073	0.2657	0.3653
					2	1.5819	0.7527	0.0747	0.4621	0.5147		2	1.4177	0.621	0.0815	0.2751	0.4651
5	√	√	√		2	1.156	0.649	0.2049	0.4794	0.4929		2	1.371	0.6186	0.0572	0.2181	0.2811
					3	1.3396	0.7273	0.3593	0.5647	0.6087		3	1.3396	0.6773	0.0053	0.2814	0.3529
					3	1.3749	0.6503	0.0054	0.3214	0.3484		3	1.0749	0.6803	0.1431	0.3047	0.3964
					3	1.4279	0.6758	0.1971	0.4551	0.4872		3	1.4831	0.6434	0.1788	0.3678	0.4872
					3	1.514	0.6624	0.2459	0.4683	0.5047		3	1.3646	0.5594	0.1521	0.2149	0.3536
					3	1.1296	0.7278	0.1038	0.4057	0.4435		3	1.5218	0.5717	-0.0157	0.1963	0.3114
					4	1.0078	0.7919	0.518	0.7002	0.7203		4	0.9416	0.7239	0.3602	0.4607	0.5295
					4	0.84	0.7676	0.3924	0.5558	0.6285		4	1.3713	0.6586	0.321	0.4864	0.4528
					4	0.813	0.7582	0.4548	0.5894	0.6379		4	1.1841	0.7582	0.2632	0.5894	0.6036
					4	0.9497	0.7636	0.4375	0.6193	0.6848		4	0.8716	0.7946	0.4162	0.6218	0.6848
					4	1.009	0.8173	0.4729	0.6749	0.7005		4	1.014	0.7853	0.2313	0.5418	0.5763
					5	0.9002	0.7517	0.433	0.6342	0.6592		5	0.8881	0.8098	0.5752	0.7367	0.7585
					5	0.8156	0.8029	0.5398	0.6807	0.7348		5	0.9017	0.7655	0.3505	0.5809	0.5927
					5	0.8096	0.7776	0.4049	0.6241	0.6523		5	0.8899	0.7583	0.3563	0.5402	0.5987
					5	1.0219	0.7827	0.4739	0.6301	0.6899		5	0.8096	0.7919	0.4941	0.7201	0.7041
					5	0.7415	0.8066	0.5561	0.7198	0.7468		5	0.8897	0.7188	0.2807	0.4542	0.5497

## Sheet: Figure 6
Davis	KIBA	BindingDB
0.00305819	0.00493168	0.00155973
0.00305409	0.00472215	0.00162554
0.00293963	0.00495624	0.00159123
0.00309591	0.00484571	0.00167207
0.00287717	0.00486669	0.00159216
0.00293905	0.0046929	0.00156348
0.00288745	0.00498384	0.00156401
0.00304924	0.00492848	0.0015951
0.0030009	0.00482451	0.00156303
0.00303096	0.00491915	0.00156248
0.00297423	0.00477309	0.00161041
0.00298204	0.00484613	0.00164426
0.00301709	0.00495908	0.00157882
0.00293825	0.00486023	0.00156378
0.00296242	0.00493585	0.00157789
0.00292125	0.00497948	0.00158426
0.00297821	0.00495491	0.00157445
0.00287382	0.00487692	0.0016599
0.00288199	0.00492478	0.00167549
0.00292201	0.00480313	0.00156078
0.00293605	0.00494485	0.00160215
0.00298081	0.00487578	0.00156507
0.00302565	0.0048499	0.00157639
0.00293427	0.00481173	0.0015808
0.00293037	0.00497792	0.00157789
0.00291511	0.00499677	0.00156399
0.00302882	0.00487954	0.00156191
0.00295475	0.00491333	0.00159993
0.00285453	0.00486222	0.00160549
0.00290386	0.00483103	0.00158824
0.00298303	0.00487999	0.00156806
0.00302878	0.00497433	0.00165687
0.00285243	0.0048009	0.00156318
0.00292185	0.00491245	0.00167176
0.00292885	0.00502695	0.00157771
0.0030202	0.00481435	0.00158153
0.00292025	0.00477424	0.00167111
0.00289246	0.00484549	0.0016184
0.00299351	0.00485069	0.00157305
0.00300216	0.00482348	0.00160539
0.00289214	0.00480631	0.00156413
0.00300986	0.00468671	0.00156675
0.00297266	0.00492385	0.00156384
0.00293413	0.00489232	0.00164175
0.00287648	0.0048185	0.00159638
0.00300933	0.00496658	0.00163845
0.00292803	0.00476966	0.00156904
0.00287782	0.00492763	0.00160626
0.0030141	0.00493788	0.00157388
0.00290502	0.00484007	0.00161466
0.00290952	0.00476789	0.00158375
0.00305356	0.00477966	0.00159912
0.00286162	0.00482865	0.00164821
0.00294238	0.00481672	0.00159667
0.00291062	0.00486157	0.00156249
0.00289843	0.00487772	0.00157925
0.00296831	0.00471414	0.00157836
0.00304835	0.0049864	0.00162024
0.00300379	0.00476383	0.00161843
0.00285296	0.00491185	0.0016221
0.00301552	0.0048764	0.00157637
0.00295991	0.00480475	0.0015674
0.00293098	0.00481235	0.00156939
0.00292294	0.00487664	0.00159144
0.00285566	0.00485272	0.001642
0.00298773	0.00490225	0.00158961
0.00308681	0.00483464	0.0016364
0.00299014	0.0048777	0.00158073
0.00306535	0.00481405	0.0015655
0.00300152	0.00495367	0.00161617
0.00285432	0.00483221	0.00156409
0.00294808	0.00486317	0.00159139
0.00295933	0.00498128	0.00157415
0.00286229	0.00501116	0.00158824
0.00291618	0.00497392	0.00156072
0.00296142	0.00496017	0.00157842
0.00287614	0.00496275	0.00161555
0.00289533	0.00491457	0.00157767
0.00294462	0.00482877	0.00156489
0.00287035	0.00490597	0.00160937
0.00300498	0.00491394	0.00160296
0.00295465	0.00492269	0.00158471
0.00295326	0.00492725	0.00156511
0.00300145	0.00492575	0.00163455
0.00299762	0.00476449	0.00158103
0.00304732	0.00479541	0.00159203
0.00295751	0.00482488	0.0015771
0.00293896	0.0048716	0.0015947
0.00286072	0.00494545	0.00157405
0.00286446	0.00492686	0.00157205
0.00291991	0.00489468	0.00168671
0.00298877	0.0049433	0.00161577
0.0029456	0.00484796	0.00156024
0.00292968	0.00484922	0.00161737
0.00285732	0.00487793	0.00156531
0.00299171	0.00483106	0.00156768
0.00293923	0.00494454	0.00161538
0.00288591	0.00477137	0.0015772
0.0029501	0.00475121	0.00156933
0.00287619	0.00474999	0.00157122
0.00288424	0.00497991	0.00164279
0.00286771	0.0049547	0.00156682
0.00301828	0.00489504	0.00157205
0.00300356	0.00484997	0.00163337
0.00306023	0.00498468	0.00167221
0.00295169	0.00473371	0.00156309
0.00285501	0.00496504	0.00157419
0.00298287	0.00485653	0.00156543
0.00298711	0.00485235	0.00156329
0.00305723	0.0049411	0.00160487
0.00285528	0.00479727	0.00156086
0.00304322	0.0046625	0.00158244
0.00305229	0.00492706	0.00156579
0.00290569	0.00473368	0.00159964
0.00287113	0.00499834	0.00163914
0.00296607	0.00499322	0.0016132
0.00302856	0.00481387	0.00162369
0.00301693	0.00491628	0.00156327
0.00288069	0.00504214	0.00163116
0.00299692	0.00491192	0.00156411
0.0030197	0.00496195	0.00158532
0.00293984	0.00492992	0.0015867
0.00289448	0.00496294	0.00166078
0.00286784	0.00492032	0.0015944
0.00301755	0.00482429	0.00160114
0.00287813	0.00495118	0.00156518
0.00289185	0.00486575	0.0015827
0.00298304	0.00479833	0.00156314
0.00288402	0.00492718	0.00157961
0.00300348	0.00488756	0.0016014
0.00291091	0.00487997	0.00163514
0.00289085	0.0048769	0.00167405
0.00285632	0.00501116	0.00162833
0.00293304	0.0049522	0.0016309
0.0028692	0.00484769	0.00156814
0.00285405	0.00490094	0.00156352
0.00305527	0.00496809	0.00161638
0.00289674	0.00467094	0.00163234
0.00288122	0.00480273	0.0016147
0.00286627	0.00496696	0.00161359
0.00304599	0.00498255	0.00165428
0.00301083	0.00501829	0.00155982
0.0028964	0.004715	0.00156964
0.00289492	0.00490404	0.00161031
0.00287056	0.00482505	0.00159856
0.00289627	0.00487923	0.00164889
0.00293252	0.00475894	0.001626
0.00288112	0.00498851	0.00156334
0.0029273	0.00493753	0.00156154
0.00292634	0.00490767	0.00163076
0.00285824	0.00490365	0.00157686
0.00292019	0.00470739	0.00165589
0.00289104	0.00488357	0.00161009
0.00289336	0.00485926	0.00159004
0.00300128	0.00491606	0.00164501
0.00288959	0.00492854	0.00168141
0.00288973	0.00476193	0.00158172
0.0029375	0.00489467	0.00161573
0.00289434	0.00489949	0.00166333
0.00288133	0.00481346	0.00156912
0.00286672	0.00494542	0.00157867
0.00293733	0.00485923	0.00157096
0.00289977	0.00496379	0.00159242
0.00299007	0.00485801	0.00158472
0.00294949	0.00486741	0.00156634
0.00286727	0.00488491	0.00160494
0.00291838	0.00484571	0.00156521
0.00292944	0.00482564	0.00159039
0.00290153	0.00489912	0.00157456
0.00285935	0.00470894	0.00156427
0.00286052	0.00504762	0.0015648
0.00302722	0.00486929	0.00169948
0.00294977	0.00496436	0.00156229
0.0029783	0.00486917	0.00157303
0.00290412	0.00494823	0.00156682
0.00295938	0.00484917	0.00161891
0.00287525	0.00499319	0.00161601
0.00293621	0.00496838	0.0016591
0.00298362	0.00494073	0.00156554
0.00294896	0.00484219	0.00157169
0.00287318	0.00472543	0.0015772
0.00303357	0.00479653	0.00164971
0.00286324	0.005004	0.0016303
0.00286497	0.00493815	0.00159613
0.00290989	0.00481943	0.00155969
0.00285713	0.00490249	0.00161425
0.00305543	0.00489104	0.00159178
0.00287002	0.00494381	0.00155915
0.0029483	0.00498369	0.00159587
0.00293994	0.00477461	0.00162715
0.00302035	0.00501852	0.00165075
0.00286135	0.00489051	0.00158015
0.00298668	0.00496265	0.00161066
0.00290467	0.00470813	0.00157989
0.00291926	0.00482706	0.00155965
0.00286786	0.00489763	0.00166667
0.00299079	0.00480916	0.00165344
0.00291051	0.00489079	0.00160709
0.00296431	0.0049095	0.00165798
0.00294772	0.00485822	0.001563
0.00291024	0.00488259	0.00159251
0.00289194	0.00470925	0.00161701
0.00306046	0.00479152	0.00170193
0.00299199	0.00487644	0.00163879
0.00295554	0.00480966	0.00156683
0.00290109		0.00156562
0.00287221		0.00156619
0.00303366		0.0016569
0.00294171		0.00156729
0.00297218		0.00161454
0.00292538		0.0016292
0.00300303		0.00157161
0.00287598		0.00158437
0.00295589		0.00158377
0.00298112		0.00156126
0.00294684		0.00157663
0.00297026		0.00156279
0.00295445		0.00157389
0.00286409		0.00156629
0.00289591		0.00156391
0.0029882		0.00160521
0.00290715		0.00160567
0.00292549		0.0016632
0.00303327		0.00159697
0.00287381		0.00159782
0.00301462		0.00160406
0.00288616		0.00156625
0.00297352		0.00160803
0.00290658		0.00156954
0.00293502		0.00164746
0.00286365		0.00162891
0.00301571		0.00160528
0.00291628		0.00156011
0.00300372		0.00165956
0.00286264		0.00161032
0.0029414		0.00168164
0.00291801		0.00158827
0.00285414		0.00155777
0.00286949		0.00156555
0.00295177		0.00157704
0.0030287		0.001663
0.0028624		0.00156538
0.0028909		0.00162896
0.00298236		0.00160838
0.00285547		0.00162216
0.00290595		0.0016789
0.0029838		0.00156907
0.00293682		0.00160709
0.00290193		0.00159925
0.00295343		0.00161142
0.0029425		0.00159237
0.00299349		0.00164113
0.00300869		0.00156445
0.00301605		0.00164578
0.00292842		0.00164275
0.00287231		0.0015812
0.00302495		0.00157162
0.00291301		0.00161782
0.00301456		0.00160319
0.00287418		0.0016057
0.00296754		0.00165882
0.00291202		0.00158375
0.00291638		0.00156953
0.00292099		0.00160364
0.00285431		0.00156457
0.0029743		0.00159304
0.00301142		0.00164031
0.00297632		0.0015674
0.00290264		0.00161823
0.00300491		0.00157934
0.00286662		0.0016613
0.00296254		0.00156637
0.0029201		0.00161297
0.00305995		0.00168514
0.00303598		0.0015775
0.00293368		0.00162032
0.00300503		0.00156522
0.00295728		0.00161529
0.00297932		0.00156511
0.00294642		0.00158006
0.00299681		0.00159042
0.00291635		0.00164686
0.00299425		0.00159079
0.00290048		0.00160464
0.00287993		0.00157836
0.00285415		0.00163173
0.00286007		0.00157687
0.00296931		0.00163874
0.00290284		0.00157971
0.00296083		0.00166054
0.00287892		0.00158202
0.00285174		0.00162351
0.00298972		0.00157375
0.00292195		0.00156475
0.00293295		0.00166792
0.00294963		0.00160223
0.00285315		0.00158104
0.00306423		0.0015831
0.00298715		0.00163072
0.00292939		0.00156553
0.00292982		0.00156623
0.00295458		0.0015785
0.00289975		0.0015801
0.00295294		0.0015985
0.00288223		0.00161734
0.0030279		0.00156393
0.00294637		0.00161361
0.00286185		0.0016018
0.00293672		0.00157635
0.0029403		0.00163244
0.00303596		0.00158209
0.00293915		0.00159031
0.00299898		0.00165277
0.002984		0.00158111
0.00289927		0.00156469
0.00297028		0.00157441
0.00305727		0.00158462
0.0028778		0.00156724
0.00289809		0.00156545
0.00289046		0.00161655
0.00297632		0.00161884
0.00293297		0.00158355
0.00287511		0.00156446
0.00306501		0.00156367
0.00297815		0.00156891
0.0029373		0.00158484
0.00293535		0.00157635
0.00285802		0.0016464
0.00287391		0.00162724
0.00298523		0.00156937
0.00288192		0.00156499
0.00288481		0.00158228
0.0028594		0.00159202
0.00287762		0.00162404
0.00298442		0.00159339
0.00292383		0.00157035
0.00302217		0.00167504
0.00303823		0.00162871
0.00291222		0.00160745
0.00299823		0.00158889
		0.00159624
		0.0016001
		0.00157374
		0.00160594
		0.00156395
		0.00159709
		0.00157415
		0.00157636
		0.00157504
		0.00156122
		0.00156375
		0.00169581
		0.00162991
		0.0016565
		0.00165553
		0.00160258
		0.00156822
		0.00158301
		0.00166214
		0.00161931
		0.00162938
		0.00161957
		0.00158398
		0.00159151
		0.0015998
		0.00161886
		0.00157125
		0.00164433
		0.00158424
		0.00156361
		0.00156823
		0.0016107
		0.00158124
		0.00159628
		0.00161569
		0.00157533
		0.0015651
		0.00159303
		0.00161146
		0.00157574
		0.00162882
		0.00163872
		0.00166198
		0.0016519
		0.0015954
		0.00158574
		0.00156421
		0.00156402
		0.00160212
		0.00159063
		0.0016004
		0.0015691
		0.00158438
		0.00156977
		0.00158383
		0.00167871
		0.00156699
		0.00158667
		0.00156232
		0.0016721
		0.00158694
		0.00164733
		0.00162277
		0.00156425
		0.0016645
		0.00165755
		0.00170414
		0.00158149
		0.00156351
		0.00165555
		0.00157799
		0.00160474
		0.00158503
		0.00162203
		0.00160509
		0.00169927
		0.00162198
		0.00165361
		0.00159092
		0.00157715
		0.0015945
		0.0015649
		0.0016278
		0.00156397
		0.00162933
		0.00162553
		0.00156843
		0.00161666
		0.00156417
		0.00166281
		0.00158597
		0.00164341
		0.00158496
		0.00157023
		0.00156105
		0.00168794
		0.0015937
		0.00160417
		0.00160773
		0.00165324
		0.0015679
		0.00160802
		0.00158774
		0.00163285
		0.00162802
		0.00160232
		0.00164215
		0.00164835
		0.00156433
		0.0016673
		0.00166111
		0.00162235
		0.0015751
		0.00160356
		0.00164588
		0.00161511
		0.00157836
		0.00160674
		0.00161417
		0.00156456
		0.00160266
		0.00156884
		0.00161909
		0.00156435
		0.00156344
		0.00158415
		0.00162391
		0.00161867
		0.00166349
		0.0015808
		0.00157708
		0.00156404
		0.00164321
		0.00160643
		0.0015972
		0.00160379
		0.00158632
		0.001573
		0.00156316
		0.00156599
		0.00156275
		0.00156634
		0.00158781
		0.00159934
		0.00156553
		0.00159839
		0.001614
		0.00162449
		0.00156388
		0.0015765
		0.00157939
		0.00156399
		0.00157622
		0.00163711
		0.00156495
		0.00168151
		0.00156506
		0.00161749
		0.00157795
		0.00156415
		0.00156373
		0.00163333
		0.00156234
		0.00159632
		0.00156358
		0.00162293
		0.0015691
		0.00165389
		0.00159463
		0.00157183
		0.00164461
		0.00158205
		0.00159235
		0.00159711
		0.00162491
		0.00156629
		0.00163011
		0.00160196
		0.00161117
		0.0015982
		0.00160372
		0.00160195
		0.00156428
		0.001587
		0.00161574
		0.00157616
		0.00156365
		0.00164521
		0.00166179
		0.00166081
		0.00165248
		0.00156603
		0.00159053
		0.00159626
		0.00157072
		0.0016056
		0.00162332
		0.00167553
		0.00159374
		0.00156684
		0.00169526
		0.00160308
		0.00156232
		0.00161164
		0.00157911
		0.00162398
		0.00162659
		0.00157459
		0.00162665
		0.00157292
		0.0015874
		0.00157851
		0.00162906
		0.00156437
		0.00156184
		0.00159408
		0.00161846
		0.00162434
		0.00162133
		0.00156716
		0.00161575
		0.0015727
		0.00161922
		0.00162277
		0.00161264
		0.00158997
		0.00159025
		0.00158058
		0.00156619
		0.00156961
		0.00166579
		0.00162948
		0.0015703
		0.00156199
		0.00156918
		0.0016008
		0.00158045
		0.00164842
		0.00160982
		0.00164801
		0.00162739
		0.00164575
		0.0015617
		0.00164727
		0.00162996
		0.00166018
		0.00157972
		0.00156534
		0.00162091
		0.00158793
		0.00156625
		0.00159187
		0.00158383
		0.00157621
		0.00161255
		0.00157831
		0.0015616
		0.00166813
		0.00160421
		0.00156032
		0.00163466
		0.00157056
		0.00158614
		0.00166001
		0.00157548
		0.00158716
		0.00160559
		0.00156823
		0.00160829
		0.00166048
		0.00157332
		0.00164122
		0.00156495
		0.00156746
		0.00163343
		0.00157673
		0.00157704
		0.00156253
		0.00158382
		0.00156732
		0.00156967
		0.00164966
		0.00163585
		0.00158644
		0.00156268

## Sheet: Figure 7
BindingDB dataset						Davis dataset						KIBA dataset
Number of similiar tasks in training set	MetaDTA	AdaMBind	CML	ZeroBind		Number of similiar tasks in training set	MetaDTA	AdaMBind	CML	ZeroBind		Number of similiar tasks in training set	MetaDTA	AdaMBind	CML	ZeroBind
8	-0.509619	0.523455	0.191115	-2.83137		3	0.0780489	0.0422576	0.240094	-0.779769		5	-0.324452	0.00456599	0.022894	-0.250038
8	-0.207674	0.522542	0.535704	1.89805		1	0.140833	-0.293194	0.0247303	-1.23948		2	-0.120142	-0.502818	-0.0320368	-0.197772
38	5.77126	-1.142	0.319779	1.33282		2	-0.147176	4.18762	10.5741	11.2104		1	-0.307245	0.356857	-0.321368	-0.0961187
1	-0.308056	0.211526	0.137816	0.385351		1	-0.520478	-0.152476	-0.143738	-0.878133		2	0.0919206	-0.267936	-0.0497672	0.308488
9	0.371361	-0.068516	0.069768	3.50638		6	-0.50564	0.111354	0.0436181	1.09543		4	-0.073728	0.421753	0.653143	0.374273
6	-1.03141	0.221392	-0.020446	-2.7009		3	-0.506501	-0.068588	-0.555872	0.907749		4	-0.402792	0.00268423	0.330067	0.302289
8	-0.454538	0.270697	0.016208	0.368612		3	0.197566	0.244846	-0.0691673	-0.227526		5	-0.355378	-0.0282174	0.187427	0.281985
16	-57.4294	5.82191	0.03978	7.34567		2	-0.267456	-0.3691	-0.0384519	-0.192974		13	0.0673797	0.231719	0.399179	0.15
4	22.1549	-0.297103	-2.11688	-0.905353		6	-1.98949	0.433532	-0.276195	-1.06726		14	0.282692	-0.19413	0.367627	0.15
34	4.36544	0.074695	2.80457	-2.28679		2	2.71575	-0.568119	-0.16379	-1.03832		1	0.0775517	-0.282389	-0.170385	-0.573416
31	-0.232421	0.069209	1.73915	2.34648		2	0.425882	-0.148125	-0.0199881	-0.819557		3	-0.238363	0.239041	-0.0904113	0.195063
19	0.754888	-0.167165	-0.030788	2.30739		3	-0.256404	0.0438343	0.014418	-1.00534
37	-0.25421	0.585858	-0.239635	-1.90556		6	0.183616	0.0831084	0.092657	-1.18851
8	0.000269	0.533331	-0.133571	2.80484		3	-0.185569	-1.15441	0.0245963	-0.59994
18	0.949321	-0.341688	0.287357	2.45738		16	-0.538808	-0.193518	0.153602	1.9539
2	-0.127912	0.509404	0.16216	-2.7806		13	-0.455142	0.536285	0.210906	0.45
12	-6.08333	-234.411	0.466108	-2.7584		14	-0.454102	0.429094	0.164351	1.55322
1	-0.00563	0.225482	0.336614	1.24447		5	0.410033	-0.00854136	0.106948	-1.03766
16	-7.77511	2.90888	0.501996	7.53113		4	-0.230055	0.59308	0.314937	1.1594
1	-15.4384	3.70659	-84.8526	3.68297		3	0.0334321	0.185936	0.0942666	-0.878743
4	-8.95116	1.77426	0.155934	6.17128		3	-0.0138272	-0.135047	0.122612	0.648144
9	-881.907	1.07682	-0.09356	-1.14929		1	0.504097	-2.44535	-0.94194	-1.14409
21	-0.185692	0.255446	0.211889	1.27551		1	-0.435147	0.875532	-0.166462	1.01001
30	-0.332289	0.137633	0.552817	1.56759		9	0.754748	-0.766606	0.230601	1.11653
2	-0.031336	0.136451	0.255255	2.28203
27	-0.467839	0.237718	-0.206732	-2.99245
6	0.687601	0.585544	0.142313	0.413029
5	2.19196	0.190443	0.88689	-1.95935
4	0.248263	-0.027416	-0.132244	1.06985
5	0.9906	0.248853	-0.72469	1.59012
3	-0.497882	0.364867	0.841995	1.34304
2	-0.278857	0.315027	8.03802	4.57057
25	0.601764	0.030421	2.84749	2.64213
15	0.871821	0.049764	0.121188	2.77418
6	0.318029	0.272255	0.218849	2.3486
13	0.49247	-0.037325	0.092821	1.7955
14	-0.273936	0.194585	-0.301319	1.13492
9	0.8612	-0.613677	0.476649	1.64579
11	0.147197	-0.097391	0.339815	0.411279

## Sheet: Figure 8
TP53	AdaMBind(ours)	ColdDTA	Co-VAE	DeepDTA	HiSIF	MetaDTA	CML	PSICHIC	ZeroBind
EF@1%	4.1966	0	0	0	1.6535	1.4166	0	4.1966	0
EF@5%	3.6875	0.4097	1.0387	1.3737	2.8962	2.7892	0.5913	2.4583	0.7526
Precision@10	0.1	0	0	0	0	0	0	0.1	0
Precision@20	0.1	0	0	0	0	0	0	0.1	0
BEDROC(80.5)	9.3461	0.5285	0.4636	1.6147	3.9505	3.7062	0.1711	6.9202	1.2984
(%)
ESR	AdaMBind(ours)	ColdDTA	Co-VAE	DeepDTA	HiSIF	MetaDTA	CML	PSICHIC	ZeroBind
EF@1%	4.208	0	0	0	0	2.0816	0	0	0
EF@5%	4.3959	0.5494	0.5913	0.8194	0.6514	1.2295	1.0387	0.8242	0.9543
Precision@10	0.1	0	0	0	0	0	0	0	0
Precision@20	0.15	0	0	0	0	0.05	0	0	0
BEDROC(80.5)(%)	11.4917	1.397	0.1711	1.568	1.5387	4.2227	0.4636	0.78	0.8035

## Sheet: Figure 9d
FLT3-WT								FLT3-ITD
	Staurosporine			Quizartinib					Staurosporine			Quizartinib
0	98.69	91.76	109.55	98.69	91.76	109.55		0	107.57	100.02	92.41	107.57	100.02	92.41
0.01	98.37	98.33	93.35	96.06	98.44	96.06		0.01	102.22	97.18	101.75	104.71	97.3	94.71
0.033	78.05	84.9	81.48	90.66	95.04	97.81		0.033	85.07	92.54	88.81	98.82	103.59	106.61
0.1	57.73	61.47	59.6	89.49	91.65	90.57		0.1	72.93	67	74.96	97.54	99.9	98.72
0.33	47.41	49.04	51.73	78.33	88.26	83.34		0.33	51.68	53.45	56.39	85.38	96.2	90.84
1	27.09	24.61	31.85	64.7	62.91	58.81		1	39.53	36.82	34.72	70.52	78.57	74.1
3.3	16.78	18.18	13.98	51.72	44.89	53.31		3.3	18.29	19.82	15.24	66.37	63.93	58.11
10	11.26	14.92	16.09	29.94	24.75	22.34		10	12.27	16.26	17.54	42.63	36.98	44.35
33	14.32	7.07	1.7	12.47	11.67	12.07		33	15.61	7.71	1.85	13.59	12.72	23.16
100	4.39	7.12	7.38	9.73	12.51	9.12		100	4.79	7.76	8.04	10.61	13.64	9.94
